# Supplementary material for: Supercritical CO2 Extraction of Terpenoids from Indocalamus latifolius Leaves: Optimization, Purification, and Antioxidant Activity
Source: Foods. 2024 May 30;13(11):1719. doi: 10.3390/foods13111719 (PMC11171701; doi:10.3390/foods13111719)
Supplement: Supplementary file 1 [file foods-13-01719-s001.zip]

Archive with 7 entries (7 files):
- Figure S1.tif
- Figure S2.tif
- Figure S3.tif
- Figure S4.tif
- Figure S5.tif
- Figure S6.tif
- foods-3015492-supplementary.pdf
